# Supplementary material for: Comparing in vitro human liver models to in vivo human liver using RNA-Seq
Source: Arch Toxicol. 2020 Oct 27;95(2):573–89. doi: 10.1007/s00204-020-02937-6 (PMC7870774; doi:10.1007/s00204-020-02937-6)
Supplement: Supplementary file 13 — Supplementary file13 (DOCX 15 kb) [file 204_2020_2937_MOESM13_ESM.xlsx]

## Sheet: Infant child and seq depth fltr
All samples	After infant and child or sequecning depth filtration
Healthy_liver_1	Healthy_liver_1
Healthy_liver_2	Healthy_liver_2
Healthy_liver_3	Healthy_liver_3
Healthy_liver_4	removed
Healthy_liver_5	Healthy_liver_5
Healthy_liver_6	Healthy_liver_6
Healthy_liver_7	Healthy_liver_7
Healthy_liver_8	Healthy_liver_8
Healthy_liver_9	Healthy_liver_9
Healthy_liver_10	Healthy_liver_10
Healthy_liver_11	Healthy_liver_11
Healthy_liver_12	Healthy_liver_12
Healthy_liver_13	removed
Healthy_liver_14	Healthy_liver_14
Healthy_liver_15	Healthy_liver_15
Healthy_liver_16	Healthy_liver_16
Healthy_liver_17	Healthy_liver_17
Healthy_liver_18	Healthy_liver_18
Healthy_liver_19	Healthy_liver_19
Healthy_liver_20	Healthy_liver_20
Healthy_liver_21	Healthy_liver_21
Healthy_liver_22	removed
Healthy_liver_23	Healthy_liver_23
Healthy_liver_24	Healthy_liver_24
Healthy_liver_25	Healthy_liver_25
Healthy_liver_26	Healthy_liver_26
Healthy_liver_27	Healthy_liver_27
SBAD2.iPSC_HLC_480_1	removed
SBAD2.iPSC_HLC_480_2	SBAD2.iPSC_HLC_480_2
SBAD2.iPSC_HLC_480_3	removed
SBAD2.iPSC_HLC_480_4	removed
SBAD3.iPSC_HLC_480_1	SBAD3.iPSC_HLC_480_1
SBAD3.iPSC_HLC_480_2	removed
3D_liver_microtissues_000_1	3D_liver_microtissues_000_1
3D_liver_microtissues_000_2	removed
3D_liver_microtissues_000_3	3D_liver_microtissues_000_3
3D_liver_microtissues_168_1	3D_liver_microtissues_168_1
3D_liver_microtissues_168_2	3D_liver_microtissues_168_2
3D_liver_microtissues_168_3	3D_liver_microtissues_168_3
3D_liver_microtissues_336_1	3D_liver_microtissues_336_1
3D_liver_microtissues_336_2	3D_liver_microtissues_336_2
3D_liver_microtissues_336_3	removed
HepaRG.3D_000_1	HepaRG.3D_000_1
HepaRG.3D_000_2	HepaRG.3D_000_2
HepaRG.3D_000_3	removed
HepaRG.3D_000_4	HepaRG.3D_000_4
HepG2_000_1	HepG2_000_1
HepG2_000_2	HepG2_000_2
HepG2_000_3	HepG2_000_3
HepG2_000_4	HepG2_000_4
HepG2.wt_000_1	HepG2.wt_000_1
HepG2.wt_000_2	HepG2.wt_000_2
HepG2.wt_000_3	HepG2.wt_000_3
hPCLiS_000_1	hPCLiS_000_1
hPCLiS_000_2	hPCLiS_000_2
hPCLiS_000_3	hPCLiS_000_3
hPCLiS_000_4	hPCLiS_000_4
hPCLiS_024_1	hPCLiS_024_1
hPCLiS_024_2	hPCLiS_024_2
hPCLiS_024_3	hPCLiS_024_3
hPCLiS_024_4	hPCLiS_024_4
PHH_000_1	PHH_000_1
PHH_000_2	PHH_000_2
PHH_000_3	PHH_000_3
PHH_000_4	PHH_000_4
PHH_000_5	PHH_000_5
PHH_000_6	PHH_000_6
PHH_024_1	removed
PHH_024_2	PHH_024_2
PHH_024_3	PHH_024_3
PHH_024_4	PHH_024_4
PHH_024_5	PHH_024_5
PHH_024_6	PHH_024_6

## Sheet: Bootstrapping
samplestaken	Test	DEGs	nonDEGs
2	3D_liver_microtissues_000_1, 3D_liver_microtissues_000_3	6315	14109
3	3D_liver_microtissues_168_1, 3D_liver_microtissues_168_2, 3D_liver_microtissues_168_3	9552	12159
3	3D_liver_microtissues_336_1, 3D_liver_microtissues_336_2, 3D_liver_microtissues_336_3	9478	11953
3	HepaRG.3D_000_1, HepaRG.3D_000_2, HepaRG.3D_000_4	11790	11124
3	HepG2.wt_000_1, HepG2.wt_000_2, HepG2.wt_000_3	13253	9277
3	HepG2_000_1, HepG2.wt_000_1, HepG2.wt_000_2	13212	8704
3	HepG2_000_1, HepG2.wt_000_1, HepG2.wt_000_3	13180	9363
3	HepG2_000_1, HepG2.wt_000_2, HepG2.wt_000_3	13133	9401
3	HepG2_000_1, HepG2_000_2, HepG2.wt_000_1	13157	8776
3	HepG2_000_1, HepG2_000_2, HepG2.wt_000_2	13120	8807
3	HepG2_000_1, HepG2_000_2, HepG2.wt_000_3	13180	9371
3	HepG2_000_1, HepG2_000_2, HepG2_000_3	13044	8148
3	HepG2_000_1, HepG2_000_2, HepG2_000_4	13237	8729
3	HepG2_000_1, HepG2_000_3, HepG2.wt_000_1	12932	9851
3	HepG2_000_1, HepG2_000_3, HepG2.wt_000_2	12955	9019
3	HepG2_000_1, HepG2_000_3, HepG2.wt_000_3	12934	9647
3	HepG2_000_1, HepG2_000_3, HepG2_000_4	13088	9733
3	HepG2_000_1, HepG2_000_4, HepG2.wt_000_1	13201	8770
3	HepG2_000_1, HepG2_000_4, HepG2.wt_000_2	13120	8835
3	HepG2_000_1, HepG2_000_4, HepG2.wt_000_3	13183	9407
3	HepG2_000_2, HepG2.wt_000_1, HepG2.wt_000_2	13174	9526
3	HepG2_000_2, HepG2.wt_000_1, HepG2.wt_000_3	13150	9385
3	HepG2_000_2, HepG2.wt_000_2, HepG2.wt_000_3	13128	9406
3	HepG2_000_2, HepG2_000_3, HepG2.wt_000_1	12889	9886
3	HepG2_000_2, HepG2_000_3, HepG2.wt_000_2	12916	9046
3	HepG2_000_2, HepG2_000_3, HepG2.wt_000_3	12952	9619
3	HepG2_000_2, HepG2_000_3, HepG2_000_4	13012	9790
3	HepG2_000_2, HepG2_000_4, HepG2.wt_000_1	13043	9723
3	HepG2_000_2, HepG2_000_4, HepG2.wt_000_2	13013	9738
3	HepG2_000_2, HepG2_000_4, HepG2.wt_000_3	13178	8803
3	HepG2_000_3, HepG2.wt_000_1, HepG2.wt_000_2	12932	9797
3	HepG2_000_3, HepG2.wt_000_1, HepG2.wt_000_3	12910	9654
3	HepG2_000_3, HepG2.wt_000_2, HepG2.wt_000_3	12851	10420
3	HepG2_000_3, HepG2_000_4, HepG2.wt_000_1	12991	9598
3	HepG2_000_3, HepG2_000_4, HepG2.wt_000_2	12987	9003
3	HepG2_000_3, HepG2_000_4, HepG2.wt_000_3	13047	9577
3	HepG2_000_4, HepG2.wt_000_1, HepG2.wt_000_2	13138	8804
3	HepG2_000_4, HepG2.wt_000_1, HepG2.wt_000_3	13105	10167
3	HepG2_000_4, HepG2.wt_000_2, HepG2.wt_000_3	13096	9464
3	hPCLiS_000_1, hPCLiS_000_2, hPCLiS_000_3	12442	9887
3	hPCLiS_000_1, hPCLiS_000_2, hPCLiS_000_4	12987	9494
3	hPCLiS_000_1, hPCLiS_000_3, hPCLiS_000_4	12057	10133
3	hPCLiS_000_2, hPCLiS_000_3, hPCLiS_000_4	12511	9783
3	hPCLiS_024_1, hPCLiS_024_2, hPCLiS_024_3	12534	9866
3	hPCLiS_024_1, hPCLiS_024_2, hPCLiS_024_4	13487	9795
3	hPCLiS_024_1, hPCLiS_024_3, hPCLiS_024_4	12844	9674
3	hPCLiS_024_2, hPCLiS_024_3, hPCLiS_024_4	12396	10058
3	PHH_000_1, PHH_000_2, PHH_000_3	10398	12158
3	PHH_000_1, PHH_000_2, PHH_000_4	10031	12445
3	PHH_000_1, PHH_000_2, PHH_000_5	8878	13302
3	PHH_000_1, PHH_000_2, PHH_000_6	9600	12835
3	PHH_000_1, PHH_000_3, PHH_000_4	10184	12260
3	PHH_000_1, PHH_000_3, PHH_000_5	9353	12811
3	PHH_000_1, PHH_000_3, PHH_000_6	10227	12244
3	PHH_000_1, PHH_000_4, PHH_000_5	9170	13113
3	PHH_000_1, PHH_000_4, PHH_000_6	9636	12719
3	PHH_000_1, PHH_000_5, PHH_000_6	8716	12755
3	PHH_000_2, PHH_000_3, PHH_000_4	10504	11233
3	PHH_000_2, PHH_000_3, PHH_000_5	9536	12785
3	PHH_000_2, PHH_000_3, PHH_000_6	10213	12356
3	PHH_000_2, PHH_000_4, PHH_000_5	9667	12773
3	PHH_000_2, PHH_000_4, PHH_000_6	10001	12531
3	PHH_000_2, PHH_000_5, PHH_000_6	9030	12520
3	PHH_000_3, PHH_000_4, PHH_000_5	9733	12635
3	PHH_000_3, PHH_000_4, PHH_000_6	10078	12344
3	PHH_000_3, PHH_000_5, PHH_000_6	9373	12857
3	PHH_000_4, PHH_000_5, PHH_000_6	9350	12949
3	PHH_024_1, PHH_024_2, PHH_024_3	10149	10444
3	PHH_024_1, PHH_024_2, PHH_024_4	9284	11213
3	PHH_024_1, PHH_024_2, PHH_024_5	7661	12761
3	PHH_024_1, PHH_024_2, PHH_024_6	9246	10578
3	PHH_024_1, PHH_024_3, PHH_024_4	9970	10355
3	PHH_024_1, PHH_024_3, PHH_024_5	8342	12641
3	PHH_024_1, PHH_024_3, PHH_024_6	9942	10480
3	PHH_024_1, PHH_024_4, PHH_024_5	7930	12580
3	PHH_024_1, PHH_024_4, PHH_024_6	9268	10914
3	PHH_024_1, PHH_024_5, PHH_024_6	8037	11923
3	PHH_024_2, PHH_024_3, PHH_024_4	11297	10551
3	PHH_024_2, PHH_024_3, PHH_024_5	9493	12773
3	PHH_024_2, PHH_024_3, PHH_024_6	11191	10046
3	PHH_024_2, PHH_024_4, PHH_024_5	8738	13026
3	PHH_024_2, PHH_024_4, PHH_024_6	10567	10641
3	PHH_024_2, PHH_024_5, PHH_024_6	8759	13008
3	PHH_024_3, PHH_024_4, PHH_024_5	9784	11935
3	PHH_024_3, PHH_024_4, PHH_024_6	11433	9746
3	PHH_024_3, PHH_024_5, PHH_024_6	9799	11968
3	PHH_024_4, PHH_024_5, PHH_024_6	9264	12499
3	SBAD3_iPSC.HLC_480_1, SBAD2_iPSC.HLC_480_2, SBAD2_iPSC.HLC_480_3	12155	11264
