# Supplementary material for: Comparing in vitro human liver models to in vivo human liver using RNA-Seq
Source: Arch Toxicol. 2020 Oct 27;95(2):573–89. doi: 10.1007/s00204-020-02937-6 (PMC7870774; doi:10.1007/s00204-020-02937-6)
Supplement: Supplementary file 14 — Supplementary file14 (DOCX 16 kb) [file 204_2020_2937_MOESM14_ESM.xlsx]

## Sheet: Suppl_Table_2
type	Healty_liver_1	Healty_liver_2	Healty_liver_3	Healty_liver_5	Healty_liver_6	Healty_liver_7	Healty_liver_8	Healty_liver_9	Healty_liver_10	Healty_liver_11	Healty_liver_12	Healty_liver_14	Healty_liver_15	Healty_liver_16	Healty_liver_17	Healty_liver_18	Healty_liver_19	Healty_liver_20	Healty_liver_21	Healty_liver_23	Healty_liver_24	Healty_liver_25	Healty_liver_26	Healty_liver_27	3D_liver_microtissues_000_1	3D_liver_microtissues_000_2	3D_liver_microtissues_000_3	3D_liver_microtissues_168_1	3D_liver_microtissues_168_2	3D_liver_microtissues_168_3	3D_liver_microtissues_336_1	3D_liver_microtissues_336_2	3D_liver_microtissues_336_3	HepaRG_3D_000_1	HepaRG_3D_000_2	HepaRG_3D_000_3	HepaRG_3D_000_4	HepG2_000_1	HepG2_000_2	HepG2_000_3	HepG2_000_4	HepG2_000_5	HepG2_000_6	HepG2_000_7	hPCLiS_000_1	hPCLiS_000_2	hPCLiS_000_3	hPCLiS_000_4	hPCLiS_024_1
lung	0.0005	0	0	0	0.0015	0.0015	0	0	0	0.001	0.0005	0.0015	0	0.0005	0	0	0	0	0	0	0	0	0	0	0.0115	0.002	0.002	0.0075	0.002	0.002	0.0095	0.004	0.023	0.056	0.0565	0.061	0.0635	0.028	0.0265	0.0315	0.027	0.033	0.0305	0.0315	0.0065	0.001	0.0075	0.0005	0.021
neuron	0	0	0.0015	0	0.0025	0	0	0	0	0.001	0	0.001	0	0	0.0015	0.0005	0	0.0015	0.0015	0	0	0	0	0	0	0	0	0	0	0	0	0	0.001	0.002	0.0015	0	0.001	0.0195	0.0145	0.0195	0.0185	0.015	0.0145	0.012	0.001	0.0005	0	0.001	0
intestine_colon	0.048	0.0915	0.037	0.062	0.0525	0.034	0.038	0.048	0.0365	0.028	0.055	0.033	0.0515	0.0445	0.01	0.019	0.083	0.047	0.0355	0.038	0.024	0.057	0.072	0.0195	0.053	0.0055	0.007	0.0345	0.025	0.036	0.025	0.036	0.0135	0.081	0.09	0.0825	0.0965	0.0525	0.0635	0.0475	0.046	0.05	0.0475	0.0515	0	0.0005	0.001	0	0.008
kidney	0.0035	0.002	0	0.0005	0.008	0.0195	0.0005	0	0	0.002	0	0.007	0	0.0005	0.0015	0.0015	0.005	0	0.0045	0.0165	0.004	0.016	0	0	0.017	0.0195	0.022	0.0365	0.022	0.0225	0.019	0.024	0.0545	0.0875	0.0925	0.1035	0.098	0.0355	0.036	0.0375	0.034	0.035	0.028	0.0445	0.0125	0.0085	0.0195	0.0155	0.0085
heart	0.005	0.0005	0	0	0	0.001	0	0	0	0	0.004	0	0	0.003	0.001	0	0.005	0.003	0.002	0	0.002	0.0015	0.002	0.0005	0.001	0.0005	0	0.004	0.005	0	0.0025	0.0005	0.0045	0.0015	0.001	0.001	0.0055	0.0085	0.0105	0.0095	0.009	0.0095	0.01	0	0	0.001	0.0005	0.001	0.0025
liver	0.995	0.999	0.996	0.9925	0.98	0.987	0.99	0.9925	0.994	0.997	0.9945	0.9935	0.994	0.9535	0.995	0.9945	0.9675	0.9915	0.997	0.9955	0.994	0.999	0.9795	0.995	0.971	0.983	0.981	0.871	0.9765	0.9255	0.94	0.927	0.871	0.6175	0.6265	0.5735	0.6525	0.477	0.52	0.499	0.4845	0.5405	0.556	0.516	0.9445	0.956	0.8575	0.96	0.808
skeletal_muscle	0	0	0	0	0	0	0.0005	0	0	0	0	0	0	0	0	0	0	0	0	0	0	0	0	0	0	0	0	0.0005	0	0	0	0	0.0025	0	0	0.004	0	0	0	0	0	0	0	0	0	0	0	0	0
esc	0.012	0	0	0	0.0045	0.0015	0.005	0	0.0015	0.0015	0	0.0015	0.0005	0	0	0	0	0	0.0045	0.0055	0	0	0	0	0.0015	0.0015	0.0035	0.0015	0.0035	0.0005	0	0.007	0.02	0.01	0.012	0.012	0.0095	0.0385	0.042	0.033	0.0395	0.054	0.0565	0.04	0	0	0.0025	0.0005	0.0005
endothelial_cell	0	0	0	0	0	0	0	0	0	0	0	0	0	0	0	0	0	0	0	0	0	0	0	0	0.008	0.004	0.007	0.0015	0.005	0.0045	0.004	0.0065	0.007	0.0125	0.0125	0.016	0.0175	0.006	0.009	0.0065	0.0085	0.011	0.0105	0.009	0	0.001	0.016	0	0.066
hspc	0.042	0	0	0	0	0.0005	0.0005	0	0	0	0	0	0	0	0	0.024	0	0	0	0	0	0	0	0	0.0015	0	0	0.012	0.012	0.01	0.009	0.012	0.012	0.0005	0.0015	0.0015	0.0015	0.0235	0.0255	0.0185	0.022	0.027	0.022	0.0235	0.002	0.002	0.002	0.0015	0
b_cell	0	0	0	0	0	0	0	0	0	0	0	0	0	0	0	0	0	0	0	0.0005	0.0005	0	0	0	0	0	0	0	0	0	0	0	0	0	0	0	0	0	0	0.0005	0.0005	0	0	0	0	0	0.0005	0	0.0015
monocyte_macrophage	0.0075	0	0	0.0025	0.003	0.001	0	0	0	0	0	0.001	0	0	0	0	0	0.001	0	0.006	0	0	0	0	0.004	0.008	0.0095	0.0045	0.0055	0.0185	0.001	0.004	0.003	0.011	0.007	0.0185	0.0065	0.0065	0.0075	0.002	0.0025	0.0005	0	0.0025	0	0.0035	0.0725	0.001	0.089
t_cell	0	0	0	0	0	0	0	0	0	0	0	0	0	0	0	0	0	0	0	0	0	0	0	0	0	0	0	0	0	0	0	0	0.0035	0.002	0.002	0.002	0.002	0.005	0.005	0.007	0.0045	0.0035	0.0055	0.0045	0	0	0	0	0.002
fibroblast	0.0005	0	0	0	0	0	0	0.0005	0	0	0	0	0	0	0	0	0	0	0	0	0.033	0	0	0	0.022	0.0155	0.012	0	0	0.002	0	0.0035	0.0105	0.056	0.044	0.048	0.044	0.026	0.0225	0.0345	0.0235	0.015	0.0185	0.014	0	0	0.006	0	0.012
[truncated: 21 more columns]
