# Supplementary material for: Comparing in vitro human liver models to in vivo human liver using RNA-Seq
Source: Arch Toxicol. 2020 Oct 27;95(2):573–89. doi: 10.1007/s00204-020-02937-6 (PMC7870774; doi:10.1007/s00204-020-02937-6)
Supplement: Supplementary file 18 — Supplementary file18 (DOCX 31 kb) [file 204_2020_2937_MOESM18_ESM.xlsx]

## Sheet: 3D-000
GO term	Description	P-value	FDR q-value	Enrichment (N, B, n, b)	Genes
GO:0005201	extracellular matrix structural constituent	6.45e-09	1.82e-05	7.00 (4095,62,151,16)	[+] Show genes
GO:0005198	structural molecule activity	3.26e-07	0.000459	1.77 (4095,216,835,78)	[+] Show genes
GO:0005520	insulin-like growth factor binding	5.28e-06	0.00496	10.42 (4095,11,250,7)	[+] Show genes
GO:0005518	collagen binding	7.28e-06	0.00513	7.00 (4095,30,195,10)	[+] Show genes
GO:0005539	glycosaminoglycan binding	2e-05	0.0113	3.37 (4095,67,345,19)	[+] Show genes
GO:0030021	extracellular matrix structural constituent conferring compression resistance	2.25e-05	0.0106	15.00 (4095,7,195,5)	[+] Show genes
GO:0005537	mannose binding	2.86e-05	0.0115	22.29 (4095,5,147,4)	[+] Show genes
GO:0005509	calcium ion binding	5.12e-05	0.018	2.82 (4095,179,195,24)	[+] Show genes
GO:0019838	growth factor binding	0.000113	0.0354	6.16 (4095,41,146,9)	[+] Show genes
GO:0003823	antigen binding	0.000243	0.0684	5.58 (4095,10,514,7)	[+] Show genes
GO:0004888	transmembrane signaling receptor activity	0.000264	0.0677	1.90 (4095,160,566,42)	[+] Show genes
GO:0044877	protein-containing complex binding	0.000341	0.0799	1.59 (4095,341,512,68)	[+] Show genes
GO:0001968	fibronectin binding	0.000524	0.114	6.77 (4095,11,330,6)	[+] Show genes
GO:0030246	carbohydrate binding	0.000534	0.107	3.90 (4095,75,168,12)	[+] Show genes
GO:0050431	transforming growth factor beta binding	0.000552	0.104	14.33 (4095,9,127,4)	[+] Show genes
GO:0038023	signaling receptor activity	0.000558	0.0982	1.70 (4095,213,566,50)	[+] Show genes
GO:0060089	molecular transducer activity	0.000698	0.116	1.65 (4095,222,592,53)	[+] Show genes
GO:0005044	scavenger receptor activity	0.000868	0.136	3.36 (4095,16,761,10)	[+] Show genes
GO:0048406	nerve growth factor binding	0.000956	0.142	2,047.50 (4095,2,1,1)	[+] Show genes

## Sheet: 3D-168
GO term	Description	P-value	FDR q-value	Enrichment (N, B, n, b)	Genes
GO:0043177	organic acid binding	8.78e-07	0.00289	2.57 (6027,80,967,33)	[+] Show genes
GO:0031406	carboxylic acid binding	3.85e-06	0.00633	2.51 (6027,77,967,31)	[+] Show genes
GO:0005201	extracellular matrix structural constituent	1.52e-05	0.0166	2.99 (6027,65,683,22)	[+] Show genes
GO:0019838	growth factor binding	0.00013	0.106	26.79 (6027,60,15,4)	[+] Show genes
GO:0030169	low-density lipoprotein particle binding	0.00026	0.171	4.71 (6027,12,853,8)	[+] Show genes
GO:0004568	chitinase activity	0.000332	0.182	3,013.50 (6027,1,2,1)	[+] Show genes
GO:0008843	endochitinase activity	0.000332	0.156	3,013.50 (6027,1,2,1)	[+] Show genes
GO:0016303	1-phosphatidylinositol-3-kinase activity	0.000355	0.146	6.34 (6027,5,951,5)	[+] Show genes
GO:0035004	phosphatidylinositol 3-kinase activity	0.000355	0.13	6.34 (6027,5,951,5)	[+] Show genes
GO:0017129	triglyceride binding	0.000513	0.169	62.13 (6027,2,97,2)	[+] Show genes
GO:0005010	insulin-like growth factor-activated receptor activity	0.000664	0.198	1,506.75 (6027,1,4,1)	[+] Show genes
GO:0017153	sodium:dicarboxylate symporter activity	0.00068	0.186	60.88 (6027,3,66,2)	[+] Show genes
GO:0005537	mannose binding	0.000784	0.198	25.11 (6027,9,80,3)	[+] Show genes

## Sheet: 3D-336
GO term	Description	P-value	FDR q-value	Enrichment (N, B, n, b)	Genes
GO:0005201	extracellular matrix structural constituent	4.67e-08	0.000156	6.85 (6186,77,176,15)	[+] Show genes
GO:0005509	calcium ion binding	1.39e-06	0.00232	1.99 (6186,231,768,57)	[+] Show genes
GO:0005198	structural molecule activity	5.14e-06	0.00571	3.04 (6186,289,176,25)	[+] Show genes
GO:0043177	organic acid binding	4.07e-05	0.034	2.35 (6186,87,909,30)	[+] Show genes
GO:0019838	growth factor binding	6.31e-05	0.0421	31.72 (6186,65,12,4)	[+] Show genes
GO:0005537	mannose binding	0.000132	0.0734	46.39 (6186,8,50,3)	[+] Show genes
GO:0031406	carboxylic acid binding	0.000159	0.0759	2.27 (6186,84,909,28)	[+] Show genes
GO:0005520	insulin-like growth factor binding	0.000379	0.158	162.79 (6186,19,4,2)	[+] Show genes
GO:0004568	chitinase activity	0.000808	0.3	1,237.20 (6186,1,5,1)	[+] Show genes
GO:0008843	endochitinase activity	0.000808	0.27	1,237.20 (6186,1,5,1)	[+] Show genes

## Sheet: HepaRG
GO term	Description	P-value	FDR q-value	Enrichment (N, B, n, b)	Genes
GO:0004867	serine-type endopeptidase inhibitor activity	3.92e-09	1.4e-05	10.98 (7011,37,207,12)	[+] Show genes
GO:0004866	endopeptidase inhibitor activity	1.32e-08	2.36e-05	8.30 (7011,70,169,14)	[+] Show genes
GO:0030414	peptidase inhibitor activity	1.32e-08	1.57e-05	8.30 (7011,70,169,14)	[+] Show genes
GO:0008236	serine-type peptidase activity	1.75e-08	1.56e-05	14.58 (7011,74,65,10)	[+] Show genes
GO:0017171	serine hydrolase activity	2.23e-08	1.6e-05	14.19 (7011,76,65,10)	[+] Show genes
GO:0004252	serine-type endopeptidase activity	3.78e-08	2.25e-05	3.62 (7011,61,794,25)	[+] Show genes
GO:0061135	endopeptidase regulator activity	3.98e-08	2.03e-05	7.64 (7011,76,169,14)	[+] Show genes
GO:0071813	lipoprotein particle binding	4.54e-08	2.03e-05	17.98 (7011,20,156,8)	[+] Show genes
GO:0071814	protein-lipid complex binding	4.54e-08	1.81e-05	17.98 (7011,20,156,8)	[+] Show genes
GO:0061134	peptidase regulator activity	1.18e-07	4.24e-05	5.96 (7011,91,207,16)	[+] Show genes
GO:0005509	calcium ion binding	1.01e-06	0.000328	2.51 (7011,285,373,38)	[+] Show genes
GO:0070325	lipoprotein particle receptor binding	1.18e-06	0.00035	14.31 (7011,14,245,7)	[+] Show genes
GO:0044877	protein-containing complex binding	3.36e-06	0.000926	2.17 (7011,539,282,47)	[+] Show genes
GO:0034185	apolipoprotein binding	1.16e-05	0.00298	20.43 (7011,11,156,5)	[+] Show genes
GO:0005102	signaling receptor binding	1.34e-05	0.0032	2.10 (7011,613,245,45)	[+] Show genes
GO:0004857	enzyme inhibitor activity	1.39e-05	0.00312	2.82 (7011,158,393,25)	[+] Show genes
GO:0030169	low-density lipoprotein particle binding	1.4e-05	0.00295	20.74 (7011,13,130,5)	[+] Show genes
GO:0043178	alcohol binding	1.93e-05	0.00385	5.82 (7011,48,276,11)	[+] Show genes
GO:0060228	phosphatidylcholine-sterol O-acyltransferase activator activity	3.04e-05	0.00573	12.76 (7011,6,458,5)	[+] Show genes
GO:0001848	complement binding	4.32e-05	0.00773	28.04 (7011,10,100,4)	[+] Show genes
GO:0070653	high-density lipoprotein particle receptor binding	8e-05	0.0136	28.62 (7011,3,245,3)	[+] Show genes
GO:0001846	opsonin binding	8.09e-05	0.0131	57.00 (7011,9,41,3)	[+] Show genes
GO:0070405	ammonium ion binding	8.39e-05	0.0131	4.59 (7011,30,560,11)	[+] Show genes
GO:0004175	endopeptidase activity	0.00013	0.0194	6.43 (7011,151,65,9)	[+] Show genes
GO:0016841	ammonia-lyase activity	0.000156	0.0224	30.75 (7011,4,171,3)	[+] Show genes
GO:0008035	high-density lipoprotein particle binding	0.000175	0.0241	17.12 (7011,7,234,4)	[+] Show genes
GO:0016840	carbon-nitrogen lyase activity	0.000189	0.0251	18.22 (7011,9,171,4)	[+] Show genes
GO:0005542	folic acid binding	0.000259	0.0331	7.87 (7011,6,742,5)	[+] Show genes
GO:0015485	cholesterol binding	0.000261	0.0322	6.16 (7011,33,276,8)	[+] Show genes
GO:0005179	hormone activity	0.000264	0.0315	4.24 (7011,22,752,10)	[+] Show genes
GO:0030234	enzyme regulator activity	0.000292	0.0337	1.94 (7011,465,319,41)	[+] Show genes
GO:0070011	peptidase activity, acting on L-amino acid peptides	0.000338	0.0378	4.71 (7011,229,65,10)	[+] Show genes
GO:0008233	peptidase activity	0.000461	0.0499	4.51 (7011,239,65,10)	[+] Show genes
GO:0055102	lipase inhibitor activity	0.000502	0.0528	12.56 (7011,7,319,4)	[+] Show genes
GO:0005092	GDP-dissociation inhibitor activity	0.000527	0.0538	8.13 (7011,8,539,5)	[+] Show genes
GO:0046790	virion binding	0.000581	0.0577	6.66 (7011,6,877,5)	[+] Show genes
GO:0039706	co-receptor binding	0.000598	0.0579	87.64 (7011,5,32,2)	[+] Show genes
GO:0032934	sterol binding	0.000604	0.0569	5.49 (7011,37,276,8)	[+] Show genes
GO:0050308	sugar-phosphatase activity	0.000624	0.0572	14.49 (7011,3,484,3)	[+] Show genes
GO:0019203	carbohydrate phosphatase activity	0.000624	0.0558	14.49 (7011,3,484,3)	[+] Show genes
GO:0031210	phosphatidylcholine binding	0.000657	0.0573	3.98 (7011,17,933,9)	[+] Show genes
GO:0050997	quaternary ammonium group binding	0.000657	0.0559	3.98 (7011,17,933,9)	[+] Show genes
GO:0005319	lipid transporter activity	0.000679	0.0565	2.54 (7011,79,699,20)	[+] Show genes
GO:0098772	molecular function regulator	0.000723	0.0588	1.79 (7011,706,249,45)	[+] Show genes
GO:0050750	low-density lipoprotein particle receptor binding	0.000724	0.0576	12.92 (7011,10,217,4)	[+] Show genes
GO:0001849	complement component C1q binding	0.000945	0.0735	68.40 (7011,5,41,2)	[+] Show genes
GO:0098632	cell-cell adhesion mediator activity	0.000965	0.0734	4.23 (7011,26,574,9)	[+] Show genes
GO:0005158	insulin receptor binding	0.000972	0.0724	7.39 (7011,9,527,5)	[+] Show genes

## Sheet: HepG2
GO term	Description	P-value	FDR q-value	Enrichment (N, B, n, b)	Genes
GO:0016712	oxidoreductase activity, acting on paired donors, with incorporation or reduction of molecular oxygen, reduced flavin or flavoprotein as one donor, and incorporation of one atom of oxygen	4.37e-10	1.68e-06	5.91 (8040,25,925,17)	[+] Show genes
GO:0008391	arachidonic acid monooxygenase activity	1.98e-09	3.8e-06	10.67 (8040,16,518,11)	[+] Show genes
GO:0004497	monooxygenase activity	2.51e-08	3.22e-05	3.44 (8040,64,987,27)	[+] Show genes
GO:0008392	arachidonic acid epoxygenase activity	7.15e-08	6.87e-05	10.75 (8040,13,518,9)	[+] Show genes
GO:0020037	heme binding	1.23e-07	9.44e-05	3.09 (8040,76,993,29)	[+] Show genes
GO:0046906	tetrapyrrole binding	2.16e-07	0.000139	2.96 (8040,82,993,30)	[+] Show genes
GO:0070330	aromatase activity	8.26e-07	0.000454	5.98 (8040,16,925,11)	[+] Show genes
GO:0008395	steroid hydroxylase activity	1.01e-06	0.000488	6.18 (8040,27,578,12)	[+] Show genes
GO:0019838	growth factor binding	7.05e-06	0.00301	2.72 (8040,81,984,27)	[+] Show genes
GO:0005506	iron ion binding	1.37e-05	0.00529	3.51 (8040,84,518,19)	[+] Show genes
GO:0048037	cofactor binding	1.46e-05	0.00512	1.84 (8040,298,880,60)	[+] Show genes
GO:0001848	complement binding	1.99e-05	0.00639	33.15 (8040,10,97,4)	[+] Show genes
GO:0016725	oxidoreductase activity, acting on CH or CH2 groups	2.4e-05	0.00709	7.26 (8040,9,861,7)	[+] Show genes
GO:0005201	extracellular matrix structural constituent	2.49e-05	0.00685	2.89 (8040,84,762,23)	[+] Show genes
GO:0016705	oxidoreductase activity, acting on paired donors, with incorporation or reduction of molecular oxygen	3.19e-05	0.00819	3.09 (8040,92,594,21)	[+] Show genes
GO:0005520	insulin-like growth factor binding	3.34e-05	0.00804	4.59 (8040,21,917,11)	[+] Show genes
GO:0070891	lipoteichoic acid binding	5.02e-05	0.0114	223.33 (8040,3,24,2)	[+] Show genes
GO:0016709	oxidoreductase activity, acting on paired donors, with incorporation or reduction of molecular oxygen, NAD(P)H as one donor, and incorporation of one atom of oxygen	5.79e-05	0.0124	4.80 (8040,31,594,11)	[+] Show genes
GO:0046914	transition metal ion binding	6.56e-05	0.0133	1.82 (8040,526,480,57)	[+] Show genes
GO:0005102	signaling receptor binding	9.26e-05	0.0178	1.82 (8040,694,350,55)	[+] Show genes
GO:0004252	serine-type endopeptidase activity	0.000118	0.0216	8.91 (8040,59,107,7)	[+] Show genes
GO:0004857	enzyme inhibitor activity	0.000124	0.0217	2.87 (8040,174,322,20)	[+] Show genes
GO:0008401	retinoic acid 4-hydroxylase activity	0.000142	0.0237	9.94 (8040,7,578,5)	[+] Show genes
GO:0030414	peptidase inhibitor activity	0.000153	0.0246	3.38 (8040,79,482,16)	[+] Show genes
GO:0001849	complement component C1q binding	0.000181	0.0279	148.89 (8040,4,27,2)	[+] Show genes
GO:0005024	transforming growth factor beta-activated receptor activity	0.000234	0.0346	6.48 (8040,8,931,6)	[+] Show genes
GO:0008236	serine-type peptidase activity	0.000336	0.0479	7.62 (8040,69,107,7)	[+] Show genes
GO:0033293	monocarboxylic acid binding	0.000359	0.0493	4.66 (8040,46,375,10)	[+] Show genes
GO:0034875	caffeine oxidase activity	0.000372	0.0493	9.34 (8040,4,861,4)	[+] Show genes
GO:0033695	oxidoreductase activity, acting on CH or CH2 groups, quinone or similar compound as acceptor	0.000372	0.0477	9.34 (8040,4,861,4)	[+] Show genes
GO:0031995	insulin-like growth factor II binding	0.000373	0.0462	7.31 (8040,6,917,5)	[+] Show genes
GO:0004321	fatty-acyl-CoA synthase activity	0.000385	0.0463	17.11 (8040,3,470,3)	[+] Show genes
GO:0017171	serine hydrolase activity	0.000435	0.0507	7.31 (8040,72,107,7)	[+] Show genes
GO:0071723	lipopeptide binding	0.000453	0.0513	111.67 (8040,6,24,2)	[+] Show genes
GO:0004866	endopeptidase inhibitor activity	0.000503	0.0552	3.21 (8040,78,482,15)	[+] Show genes
GO:0015645	fatty acid ligase activity	0.000518	0.0553	6.21 (8040,10,777,6)	[+] Show genes
GO:0004867	serine-type endopeptidase inhibitor activity	0.000554	0.0576	5.55 (8040,36,322,8)	[+] Show genes
GO:0001846	opsonin binding	0.000583	0.059	27.63 (8040,9,97,3)	[+] Show genes
GO:0015254	glycerol channel activity	0.000683	0.0674	47.29 (8040,2,170,2)	[+] Show genes
GO:0042802	identical protein binding	0.000722	0.0695	1.32 (8040,975,984,158)	[+] Show genes
GO:0048019	receptor antagonist activity	0.000746	0.07	91.36 (8040,8,22,2)	[+] Show genes
GO:0016877	ligase activity, forming carbon-sulfur bonds	0.000769	0.0704	4.50 (8040,17,840,8)	[+] Show genes
GO:0010997	anaphase-promoting complex binding	0.000876	0.0784	69.91 (8040,5,46,2)	[+] Show genes
GO:0052739	phosphatidylserine 1-acylhydrolase activity	0.000947	0.0828	8.61 (8040,5,747,4)	[+] Show genes

## Sheet: hPCLiS-000
GO term	Description	P-value	FDR q-value	Enrichment (N, B, n, b)	Genes
GO:0019899	enzyme binding	1.3e-05	0.0479	1.36 (8334,1271,982,203)	[+] Show genes
GO:0045296	cadherin binding	0.000144	0.264	1.87 (8334,211,950,45)	[+] Show genes
GO:0031624	ubiquitin conjugating enzyme binding	0.000148	0.181	4.46 (8334,21,889,10)	[+] Show genes
GO:0140096	catalytic activity, acting on a protein	0.00016	0.147	1.53 (8334,1181,424,92)	[+] Show genes
GO:0005488	binding	0.000235	0.173	1.04 (8334,7454,954,889)	[+] Show genes
GO:0019787	ubiquitin-like protein transferase activity	0.000353	0.216	2.25 (8334,268,387,28)	[+] Show genes
GO:0070410	co-SMAD binding	0.000377	0.198	11.00 (8334,5,606,4)	[+] Show genes
GO:0008047	enzyme activator activity	0.000614	0.282	1.99 (8334,290,490,34)	[+] Show genes
GO:0050750	low-density lipoprotein particle receptor binding	0.0007	0.286	14.01 (8334,14,170,4)	[+] Show genes
GO:0008157	protein phosphatase 1 binding	0.000988	0.363	6.07 (8334,13,634,6)	[+] Show genes

## Sheet: hPCLiS-24
GO term	Description	P-value	FDR q-value	Enrichment (N, B, n, b)	Genes
GO:0030695	GTPase regulator activity	3.81e-05	0.139	2.40 (8332,189,550,30)	[+] Show genes
GO:0016307	phosphatidylinositol phosphate kinase activity	6.4e-05	0.117	8.16 (8332,8,766,6)	[+] Show genes
GO:0005096	GTPase activator activity	7.9e-05	0.0961	2.45 (8332,167,550,27)	[+] Show genes
GO:0008047	enzyme activator activity	7.96e-05	0.0727	1.97 (8332,300,620,44)	[+] Show genes
GO:0050750	low-density lipoprotein particle receptor binding	0.000109	0.0797	7.09 (8332,14,588,7)	[+] Show genes
GO:0016303	1-phosphatidylinositol-3-kinase activity	0.000133	0.0808	9.06 (8332,6,766,5)	[+] Show genes
GO:0019899	enzyme binding	0.000245	0.128	1.41 (8332,1269,591,127)	[+] Show genes
GO:0060589	nucleoside-triphosphatase regulator activity	0.000264	0.12	2.17 (8332,209,550,30)	[+] Show genes
GO:0016772	transferase activity, transferring phosphorus-containing groups	0.000278	0.113	2.26 (8332,506,211,29)	[+] Show genes
GO:0030234	enzyme regulator activity	0.000386	0.141	1.67 (8332,559,555,62)	[+] Show genes
GO:0052742	phosphatidylinositol kinase activity	0.000425	0.141	7.77 (8332,7,766,5)	[+] Show genes
GO:0035004	phosphatidylinositol 3-kinase activity	0.000425	0.129	7.77 (8332,7,766,5)	[+] Show genes
GO:0045296	cadherin binding	0.000589	0.165	1.80 (8332,203,958,42)	[+] Show genes
GO:0140096	catalytic activity, acting on a protein	0.00062	0.162	1.47 (8332,1176,447,93)	[+] Show genes
GO:0070325	lipoprotein particle receptor binding	0.00076	0.185	5.51 (8332,18,588,7)	[+] Show genes
GO:0003735	structural constituent of ribosome	0.00076	0.173	2.38 (8332,85,907,22)	[+] Show genes
GO:0004915	interleukin-6 receptor activity	0.00084	0.18	1,190.29 (8332,1,7,1)	[+] Show genes
GO:0045509	interleukin-27 receptor activity	0.00084	0.17	1,190.29 (8332,1,7,1)	[+] Show genes
GO:0019981	interleukin-6 binding	0.00084	0.161	1,190.29 (8332,1,7,1)	[+] Show genes
GO:0035005	1-phosphatidylinositol-4-phosphate 3-kinase activity	0.00091	0.166	8.70 (8332,5,766,4)	[+] Show genes

## Sheet: iPSC
GO term	Description	P-value	FDR q-value	Enrichment (N, B, n, b)	Genes
GO:0016712	oxidoreductase activity, acting on paired donors, with incorporation or reduction of molecular oxygen, reduced flavin or flavoprotein as one donor, and incorporation of one atom of oxygen	1.09e-09	3.97e-06	6.14 (6899,24,749,16)	[+] Show genes
GO:0030414	peptidase inhibitor activity	1.8e-09	3.27e-06	9.67 (6899,74,135,14)	[+] Show genes
GO:0004867	serine-type endopeptidase inhibitor activity	1.17e-08	1.41e-05	14.30 (6899,36,134,10)	[+] Show genes
GO:0004866	endopeptidase inhibitor activity	1.83e-08	1.66e-05	9.10 (6899,73,135,13)	[+] Show genes
GO:0008391	arachidonic acid monooxygenase activity	2.5e-08	1.82e-05	6.91 (6899,16,749,12)	[+] Show genes
GO:0061135	endopeptidase regulator activity	4.1e-08	2.48e-05	8.52 (6899,78,135,13)	[+] Show genes
GO:0061134	peptidase regulator activity	5.86e-08	3.04e-05	7.53 (6899,95,135,14)	[+] Show genes
GO:0020037	heme binding	5.88e-08	2.67e-05	3.55 (6899,62,783,25)	[+] Show genes
GO:0046906	tetrapyrrole binding	7.78e-08	3.14e-05	3.42 (6899,67,783,26)	[+] Show genes
GO:0004497	monooxygenase activity	2.12e-07	7.68e-05	3.59 (6899,59,749,23)	[+] Show genes
GO:0046914	transition metal ion binding	2.62e-07	8.63e-05	1.79 (6899,484,702,88)	[+] Show genes
GO:0008392	arachidonic acid epoxygenase activity	3.25e-07	9.83e-05	7.09 (6899,13,749,10)	[+] Show genes
GO:0070330	aromatase activity	1.15e-06	0.000322	5.12 (6899,17,951,12)	[+] Show genes
GO:0004857	enzyme inhibitor activity	2.95e-06	0.000765	4.85 (6899,158,135,15)	[+] Show genes
GO:0008395	steroid hydroxylase activity	7.76e-06	0.00188	4.95 (6899,24,697,12)	[+] Show genes
GO:0048037	cofactor binding	8.5e-06	0.00193	1.78 (6899,258,991,66)	[+] Show genes
GO:0033293	monocarboxylic acid binding	1.01e-05	0.00216	3.47 (6899,35,967,17)	[+] Show genes
GO:0005102	signaling receptor binding	1.36e-05	0.00275	1.50 (6899,612,927,123)	[+] Show genes
GO:0004745	retinol dehydrogenase activity	1.65e-05	0.00314	7.34 (6899,14,537,8)	[+] Show genes
GO:0016709	oxidoreductase activity, acting on paired donors, with incorporation or reduction of molecular oxygen, NAD(P)H as one donor, and incorporation of one atom of oxygen	1.9e-05	0.00345	4.81 (6899,30,574,12)	[+] Show genes
GO:0005539	glycosaminoglycan binding	2.19e-05	0.00378	5.50 (6899,109,138,12)	[+] Show genes
GO:0005506	iron ion binding	2.25e-05	0.00372	2.80 (6899,79,749,24)	[+] Show genes
GO:0008509	anion transmembrane transporter activity	2.54e-05	0.00401	2.28 (6899,138,766,35)	[+] Show genes
GO:0016491	oxidoreductase activity	3.26e-05	0.00493	1.60 (6899,367,996,85)	[+] Show genes
GO:0008289	lipid binding	3.47e-05	0.00504	3.77 (6899,361,81,16)	[+] Show genes
GO:0016705	oxidoreductase activity, acting on paired donors, with incorporation or reduction of molecular oxygen	4.19e-05	0.00585	2.73 (6899,87,697,24)	[+] Show genes
GO:0004024	alcohol dehydrogenase activity, zinc-dependent	6.45e-05	0.00867	10.71 (6899,6,537,5)	[+] Show genes
GO:0008201	heparin binding	6.5e-05	0.00843	6.02 (6899,83,138,10)	[+] Show genes
GO:1901681	sulfur compound binding	9.41e-05	0.0118	4.80 (6899,125,138,12)	[+] Show genes
GO:0016725	oxidoreductase activity, acting on CH or CH2 groups	0.000106	0.0129	11.41 (6899,8,378,5)	[+] Show genes
GO:0005509	calcium ion binding	0.000111	0.013	2.32 (6899,298,300,30)	[+] Show genes
GO:0030170	pyridoxal phosphate binding	0.000149	0.0168	3.54 (6899,28,904,13)	[+] Show genes
GO:0070279	vitamin B6 binding	0.000149	0.0163	3.54 (6899,28,904,13)	[+] Show genes
GO:0034875	caffeine oxidase activity	0.000293	0.0313	9.90 (6899,4,697,4)	[+] Show genes
GO:0033695	oxidoreductase activity, acting on CH or CH2 groups, quinone or similar compound as acceptor	0.000293	0.0304	9.90 (6899,4,697,4)	[+] Show genes
GO:0070891	lipoteichoic acid binding	0.000305	0.0308	90.18 (6899,3,51,2)	[+] Show genes
GO:0016209	antioxidant activity	0.000311	0.0305	9.40 (6899,37,119,6)	[+] Show genes
GO:0005496	steroid binding	0.000327	0.0312	3.06 (6899,57,632,16)	[+] Show genes
GO:0016713	oxidoreductase activity, acting on paired donors, with incorporation or reduction of molecular oxygen, reduced iron-sulfur protein as one donor, and incorporation of one atom of oxygen	0.000387	0.036	9.21 (6899,4,749,4)	[+] Show genes
GO:0018685	alkane 1-monooxygenase activity	0.000387	0.0351	9.21 (6899,4,749,4)	[+] Show genes
GO:0001848	complement binding	0.000431	0.0382	15.49 (6899,11,162,4)	[+] Show genes
GO:0004602	glutathione peroxidase activity	0.000495	0.0428	13.87 (6899,9,221,4)	[+] Show genes
GO:0004022	alcohol dehydrogenase (NAD) activity	0.000553	0.0466	8.03 (6899,8,537,5)	[+] Show genes
GO:0008401	retinoic acid 4-hydroxylase activity	0.000656	0.0541	7.11 (6899,7,693,5)	[+] Show genes
GO:0047023	androsterone dehydrogenase activity	0.00066	0.0532	9.62 (6899,5,574,4)	[+] Show genes
GO:0043178	alcohol binding	0.000662	0.0522	8.21 (6899,42,120,6)	[+] Show genes
GO:0019842	vitamin binding	0.00068	0.0525	2.29 (6899,70,991,23)	[+] Show genes
GO:0019841	retinol binding	0.000773	0.0584	24.64 (6899,8,105,3)	[+] Show genes
GO:0005504	fatty acid binding	0.000783	0.058	3.90 (6899,17,937,9)	[+] Show genes
GO:0005201	extracellular matrix structural constituent	0.000875	0.0635	2.69 (6899,83,557,18)	[+] Show genes

## Sheet: PHH-0
GO term	Description	P-value	FDR q-value	Enrichment (N, B, n, b)	Genes
GO:0003723	RNA binding	1.13e-05	0.0361	1.49 (5710,703,687,126)	[+] Show genes
GO:0051861	glycolipid binding	0.000543	0.864	14.02 (5710,9,181,4)	[+] Show genes
GO:0047485	protein N-terminus binding	0.000546	0.579	2.75 (5710,37,897,16)	[+] Show genes
GO:0016208	AMP binding	0.000847	0.674	9.19 (5710,5,497,4)	[+] Show genes

## Sheet: PHH-24
GO term	Description	P-value	FDR q-value	Enrichment (N, B, n, b)	Genes
GO:0003723	RNA binding	1.83e-06	0.00583	1.47 (5716,708,817,149)	[+] Show genes
GO:0005515	protein binding	0.000103	0.164	1.06 (5716,4506,980,822)	[+] Show genes
GO:0008378	galactosyltransferase activity	0.00033	0.35	5.63 (5716,7,871,6)	[+] Show genes
GO:0035250	UDP-galactosyltransferase activity	0.00033	0.263	5.63 (5716,7,871,6)	[+] Show genes
GO:0003729	mRNA binding	0.000363	0.231	2.01 (5716,129,773,35)	[+] Show genes
GO:0003676	nucleic acid binding	0.000907	0.482	1.22 (5716,1419,820,249)	[+] Show genes
