# Supplementary material for: Comparing in vitro human liver models to in vivo human liver using RNA-Seq
Source: Arch Toxicol. 2020 Oct 27;95(2):573–89. doi: 10.1007/s00204-020-02937-6 (PMC7870774; doi:10.1007/s00204-020-02937-6)
Supplement: Supplementary file 20 — Supplementary file20 (DOCX 272 kb) [file 204_2020_2937_MOESM20_ESM.xlsx]

## Sheet: 3D_liver_microtissues_000
transcript_id

## Sheet: 3D_liver_microtissues_168
transcript_id

## Sheet: 3D_liver_microtissues_336
transcript_id

## Sheet: HepaRG.3D_000
transcript_id

## Sheet: HepG2_000
transcript_id

## Sheet: hPCLiS_000
transcript_id

## Sheet: hPCLiS_024
transcript_id

## Sheet: iPSC.HLC_480
transcript_id

## Sheet: PHH_000
transcript_id

## Sheet: PHH_024
transcript_id
